# Supplementary material for: The chromatin landscape at the HIV-1 provirus integration site determines viral expression
Source: Nucleic Acids Res. 2020 Jun 29;48(14):7801–17. doi: 10.1093/nar/gkaa536 (PMC7641320; doi:10.1093/nar/gkaa536)
Supplement: gkaa536_Supplemental_Files [file gkaa536_supplemental_files.zip]

Archive with 3 entries (3 files):
- 20200419 all supplemental tables.pdf
- 20200509 Supplementary results.docx
- 20200510 All supplemental figures.pdf
